# Supplementary material for: A novel computational strategy to predict the value of the evidence in the SNP-based forensic mixtures
Source: PLoS One. 2021 Oct 15;16(10):e0247344. doi: 10.1371/journal.pone.0247344 (PMC8519470; doi:10.1371/journal.pone.0247344)
Supplement: S1 File — (ZIP) [file pone.0247344.s001.zip]

Archive with 6 entries (6 files):
- supp info files/ex_MR_calc_115_XEN46_P1P2P3RND.xlsx
- supp info files/LR_over_1_GT_at_115_xen_46_P1P2P3.xlsx
- supp info files/NITZq_SNPs_2PM_upl.xlsx
- supp info files/NITZq_SNPs_3PM_upl.xlsx
- supp info files/NITZq_SNPs_4PM_upl.xlsx
- supp info files/Supplementary material.docx
